# Supplementary material for: Continuous Renal Replacement Therapy and Extracorporeal Membrane Oxygenation in Patients with Cardiogenic Shock: Results from the Rescue Registry
Source: J Clin Med. 2025 Feb 24;14(5):1498. doi: 10.3390/jcm14051498 (PMC11900090; doi:10.3390/jcm14051498)
Supplement: Supplementary file 1 [file jcm-14-01498-s001.zip]

Archive with 1 entries (1 files):
- jcm-3468554-supplementary.pdf
